# Supplementary material for: Proton beam therapy for patients with distal cholangiocarcinoma: a multicenter prospective registry study (Influence of age factor)
Source: J Radiat Res. 2026 Apr 20;67(3):412–9. doi: 10.1093/jrr/rrag018 (PMC13202341; doi:10.1093/jrr/rrag018)
Supplement: Distal_supplemental_Tables_2nd_revise_rrag018 [file distal_supplemental_tables_2nd_revise_rrag018.xlsx]

## Sheet: Sup T1 schedule.
Supplemental Table 1. Treatment schedules.
Schedule	No.	BED (Gy)	EQD2 (Gy)
50Gy (RBE)/25fr.	5	60	50
52Gy (RBE)/26fr.	2	62.4	52
54Gy (RBE)/27fr.	2	64.8	54
56Gy (RBE)/28fr.	4	67.2	56
60Gy (RBE)/30fr.	17	72	60
64.8Gy (RBE)/24fr.	1	82.296	68.58
67.5Gy (RBE)/25fr.	4	85.725	71.4375
72.6Gy (RBE)/22fr.	1	96.558	80.465
BED = biological equivalent dose, EQD2 = equivalent dose in 2Gy fraction, RBE = relative biological effectiveness, fr. = fractions, α/β = 10
BED = n × d × (1 + d / [α / β])
EQD2 = n × d × ([α/β] + d)/([α/β] + 2)
n = number of treatment fractions; d = dose per fraction in Gy; α/β = 10

## Sheet: sup T2. tx detail
Supplemental Table 2. Treatment detail of each institution.
Institution ID	PTNO	passive scattering/ pencil beam	Motion management i) respiratory-gated systems ii) real time motion tracking iii) daily imager
A	17	PS	i) Anzai ii) No iii) KV-based
B	3	PS	i) Anzai ii) No iii) CT-on-rails and kV-based
C	4	PS	i) Anzai ii) No iii) KV-based
D	1	PS	i) Anzai ii) No iii) KV-based
E	2	PS	i) Anzai ii) No iii) KV-based
F	2	PB	i) Hitachi*/ Anzai ii) Hitachi/ gold marker* iii) KV-based
G	1	PS	i) Anzai ii) No iii) gold marker and KV-based
H	1	PS	i) Anzai ii) No iii) KV-based
I	1	PS	i) Anzai ii) No iii) KV-based
J	3	PB	i) Anzai ii) No iii) CT-on-rails
K	1	PB	i) Anzai ii) No iii) gold marker and KV-based
PTNO = number of patients treated, PS= passive scattering (broad beams), PB:=pencil beam, Anzai= Respiratory Gating System AZ-733VI
*A PROBEAT-RT system (Hitachi Co Ltd, Japan)

## Sheet: supT3. Univariate
Supplemental Table 3. Overall survival (OS) local control (LC), and progression free survival rate (PFS) according to patients, tumor and treatment factors.
	1-year survival rate
Factor	N	OS	P - value	N	LC	P - value	N	PFS	P - value
Age
Age < 80	13	0.741	0.853	11	0.787	0.708	11	0.455	0.679
Age ≥ 80	24	0.656		21	0.823		21	0.409
Gender
Female	9	0.5	0.152	7	1	0.59	7	0.333	0.581
Male	28	0.748		25	0.758		25	0.459
ECOG PS
0	20	0.774	0.873	19	0.681	0.186	19	0.434	0.507
1-2	16	0.571		13	1		13	0.417
T category
1	13	0.769	0.124	11	0.818	0.714	11	0.636	0.172
2	8	0.5		7	0.75		7	0.429
3	12	0.583		11	0.771		11	0.343
4	1	1		1	1		1	0
N category
0	14	0.615	0.73	12	0.802	0.161	12	0.5	0.296
1	21	0.727		19	0.798		19	0.399
Stage
1	11	0.716	0.288	8	0.6	0.907	8	0.5	0.073
2	21	0.718		20	0.865		20	0.434
3	2	0.5		2	1		2	0.5
4	2	0.5		2	1		2	0
Systemic therapy
No	24	0.649	0.603	20	0.815	0.263	20	0.437	0.309
Yes	12	0.762		12	0.795		12	0.409
Adjuvant
Yes	3	0.667	NA	3	0.659	NA	3	0.667	NA
Neoadjuvant
Yes	4	0.667	NA	4	0.75	NA	4	0.25	NA
Concurrent
Yes	12	0.762	NA	12	0.795	NA	12	0.409	NA
Prescribed dose
EQD2 ≤60Gy	30	0.697	0.572	26	0.811	0.806	26	0.453	0.7
EQD2 >60Gy	6	0.667		6	0.8		6	0.333
Overall treatment time (OTT)
OTT < 35 day	22	0.703	0.706	20	0.681	0.308	20	0.357	0.468
OTT ≥ 35day	14	0.667		12	1		12	0.55
NA = not available, EQD2 = equivalent dose in 2Gy fraction,
